# Supplementary material for: Prediction of kinase inhibitor response using activity profiling, in vitro screening, and elastic net regression
Source: BMC Syst Biol. 2014 Jun 25;8:74. doi: 10.1186/1752-0509-8-74 (PMC4094402; doi:10.1186/1752-0509-8-74)
Supplement: Additional file 2 — Chemical structure of drugs with the highest selectivity in the primary and secondary screen. [file 1752-0509-8-74-S2.xlsx]

## Sheet: Sheet1
EMD Catalog ID	SBMRI comments		Structure	CAS #
521275	PDK1/Akt/Flt Dual Pathway Inhibitor	A15		331253-86-2
126871	Alsterpaullone, 2-Cyanoethyl	A12		852529-97-0
219491	Cdk/Crk Inhibitor	E20		784211-09-2
572650	SU9516	O20		666837-93-0
444965	MEK1/2 Inhibitor II	H15		212631-61-3
528116	PI 3-Kα Inhibitor VIII	L13		372196-77-5
341251	Fascaplysin, Synthetic	G10		114719-57-2
219445	Cdk2 Inhibitor II	D07		222035-13-4
217714	Cdk1/2 Inhibitor III	C16		443798-55-8
361554	GSK3b Inhibitor XII, TWS119	M16		601514-19-6
554717	Reversine	N05		656820-32-5
238806	Cdk2/9 Inhibitor	D17		507487-89-0
681500	WHI-P180, Hydrochloride	P15		211555-08-7
365250	Gö 6976	E13		136194-77-9
234505	Compound 56	C09		171745-13-4
126870	Alsterpaullone	A10		237430-03-4
658552	AG 1478, Selective inhibitor of epidermal growth factor receptor (EGFR) protein	O03		175178-82-2
420298	K-252a, Nocardiopsis sp.	K08		97161-97-2
569397	Staurosporine, Streptomyces sp.	O21		62996-74-1
